# Supplementary material for: Development of the Australian Dietary Guidelines Adherence Tool (ADG-AT): A Food Matching Protocol
Source: Nutrients. 2025 Mar 19;17(6):1071. doi: 10.3390/nu17061071 (PMC11944852; doi:10.3390/nu17061071)
Supplement: Supplementary file 1 [file nutrients-17-01071-s001.zip]

Archive with 1 entries (1 files):
- nutrients-3490779-supplementary.pdf
